# Supplementary material for: Burnout syndrome among medical residents: A systematic review and meta-analysis
Source: PLoS One. 2018 Nov 12;13(11):e0206840. doi: 10.1371/journal.pone.0206840 (PMC6231624; doi:10.1371/journal.pone.0206840)
Supplement: S4 File — Compilation of all data collected during the research. (XLSX) [file pone.0206840.s004.xlsx]

## Sheet: Plan1
author	year	country	region	specialties	total	lowdp_n	lowdp_p	lowdp_se	mediumdp_n	mediumdp_p	mediumdp_se	highdp_n	highdp_p	highdp_se	lowee_n	lowee_p	lowee_se	mediumee_n	mediumee_p	mediumee_se	highee_n	highee_p	highee_se	lowpa_n	lowpa_p	lowpa_se	mediumpa_n	mediumpa_p	mediumpa_se	highpa_n	highpa_p	highpa_se	burnout_n	burnout_p	burnout_se
Akturk	2015	Turkey	Europe	Radiation Oncology	45	17	0.3778	0.0723	16	0.3556	0.0714	12	0.2667	0.0659	7	0.1556	0.054	16	0.3556	0.0714	22	0.4889	0.0745	6	0.1333	0.0507	8	0.1778	0.057	31	0.6889	0.069
Aldrees	2015	Saudi Arabia	Asia	Otolaryngology	85	18	0.2118	0.0443	20	0.2353	0.046	47	0.5529	0.0539	12	0.1412	0.0378	20	0.2353	0.046	53	0.6235	0.0526	48	0.5647	0.0538	23	0.2706	0.0482	14	0.1647	0.0402	38	0.4471	0.0539
Golub	2007	U.S.A.	North America	Otolaryngology	514	129	0.251	0.0191	113	0.2198	0.0183	272	0.5292	0.022	195	0.3794	0.0214	149	0.2899	0.02	170	0.3307	0.0208	111	0.216	0.0181	156	0.3035	0.0203	247	0.4805	0.022	51	0.0992	0.0132
Al-Ma’mari	2016	Canada	North America	Ob-Gyn	143							92	0.6434	0.0401							72	0.5035	0.0418	35	0.2448	0.036							105	0.7343	0.0369
Castelo-Branco	2006	Spain	Europe	Ob-Gyn	109							58	0.5321	0.0478							23	0.211	0.0391										63	0.578	0.0473
Garza	2004	U.S.A.	North America	Ob-Gyn	136							64	0.4706	0.0428							52	0.3824	0.0417	26	0.1912	0.0337							24	0.1765	0.0327
Govardhan	2012	U.S.A.	North America	Ob-Gyn	49	9	0.1837	0.0553	14	0.2857	0.0645	26	0.5306	0.0713	10	0.2041	0.0576	11	0.2245	0.0596	28	0.5714	0.0707	19	0.3878	0.0696	16	0.3265	0.067	14	0.2857	0.0645	7	0.1429	0.05
Rua	2013	France	Europe	Ob-Gyn	36	13	0.3611	0.0801	12	0.3333	0.0786	11	0.3056	0.0768	17	0.4722	0.0832	12	0.3333	0.0786	7	0.1944	0.066	12	0.3333	0.0786	20	0.5556	0.0828	4	0.1111	0.0524	13	0.3611	0.0801
Andrade	2016	Brazil	South America	Pediatrics	32	13	0.4063	0.0868	11	0.3438	0.084	8	0.25	0.0765	15	0.4688	0.0882	11	0.3438	0.084	6	0.1875	0.069	1	0.0313	0.0308	19	0.5938	0.0868	12	0.375	0.0856	6	0.1875	0.069
Olson	2015	U.S.A.	North America	Pediatrics	45							11	0.2444	0.0641							12	0.2667	0.0659	4	0.0889	0.0424							18	0.4	0.073
Arora	2014	Australia	Asia	Orthopedics	51	10	0.1961	0.0556	23	0.451	0.0697	18	0.3529	0.0669	10	0.1961	0.0556	18	0.3529	0.0669	23	0.451	0.0697	17	0.3333	0.066	17	0.3333	0.066	17	0.3333	0.066	27	0.5294	0.0699
Simons	2016	U.S.A.	North America	Orthopedics	27	11	0.4074	0.0946	6	0.2222	0.08	10	0.3704	0.0929	7	0.2593	0.0843	12	0.4444	0.0956	8	0.2963	0.0879	7	0.2593	0.0843	9	0.3333	0.0907	11	0.4074	0.0946	11	0.4074	0.0946
Chaput	2015	France	Europe	Plastic Surgery	52	31	0.5962	0.068	8	0.1538	0.05	13	0.25	0.06	33	0.6346	0.0668	12	0.2308	0.0584	7	0.1346	0.0473	24	0.4615	0.0691	11	0.2115	0.0566	16	0.3077	0.064	15	0.2885	0.0628
Elmore	2016	U.S.A.	North America	General Surgery	664	139	0.2093	0.0158	194	0.2922	0.0176	331	0.4985	0.0194	131	0.1973	0.0154	156	0.2349	0.0165	377	0.5678	0.0192	107	0.1611	0.0143	249	0.375	0.0188	308	0.4639	0.0194	226	0.3404	0.0184
Malik	2016	Pakistan	Asia	General Surgery	133	33	0.2481	0.0375	34	0.2556	0.0378	66	0.4962	0.0434	22	0.1654	0.0322	44	0.3308	0.0408	67	0.5038	0.0434	71	0.5338	0.0433	35	0.2632	0.0382	27	0.203	0.0349	77	0.5789	0.0428
Jalili	2013	Iran	Asia	Urgency and Emergency	165							65	0.3939	0.038			0				61	0.3697	0.0376	76	0.4606	0.0388
Lebensohn	2013	U.S.A.	North America	Family Medicine	168	85	0.506	0.0386	43	0.256	0.0337	40	0.2381	0.0329	98	0.5833	0.038	47	0.2798	0.0346	23	0.1369	0.0265
Legassie	2008	Canada	North America	Internal Medicine	48	14	0.2917	0.0656	17	0.3542	0.069	17	0.3542	0.069	19	0.3958	0.0706	15	0.3125	0.0669	14	0.2917	0.0656	13	0.2708	0.0641	20	0.4167	0.0712	15	0.3125	0.0669	6	0.125	0.0477
Olson	2014	U.S.A.	North America	Internal Medicine	78																												41	0.5256	0.0565
Sajjadi	2017	Canada	North America	Internal Medicine	43	9	0.2093	0.062	14	0.3256	0.0715	20	0.4651	0.0761	5	0.1163	0.0489	17	0.3953	0.0746	21	0.4884	0.0762	14	0.3256	0.0715	15	0.3488	0.0727	14	0.3256	0.0715	9	0.2093	0.062
Shapiro	2015	U.S.A.	North America	Internal Medicine	94							47	0.5	0.0516							43	0.4574	0.0514	73	0.7766	0.043							31	0.3298	0.0485
Szilvia	2009	Hungary	Europe	Internal Medicine	43							18	0.4186	0.0752							11	0.2558	0.0665	42	0.9767	0.023
McNeeley	2013	U.S.A.	North America	Radiology	266	135	0.5075	0.0307				131	0.4925	0.0307	125	0.4699	0.0306				142	0.5338	0.0306
Oliveira	2013	U.S.A.	North America	Anesthesiology	1417																												575	0.4058	0.013
Panagiotis	2015	Greece	Europe	Neurology	116																												21	0.181	0.0358
Waldman	2009	Argentina	South America	Cardiology	105							76	0.7238	0.0436							71	0.6762	0.0457	11	0.1048	0.0299				54	0.5143	0.0488
